# Supplementary material for: Microplastic Distribution Characteristics and Sources on Beaches That Serve as the Largest Nesting Ground for Green Turtles in China
Source: Toxics. 2024 Jan 28;12(2):109. doi: 10.3390/toxics12020109 (PMC10891660; doi:10.3390/toxics12020109)
Supplement: Supplementary file 1 [file toxics-12-00109-s001.zip]

Archive with 1 entries (1 files):
- toxics-2756909-supplementary.pdf
